# Supplementary material for: The Milk of Cows Immunized with Trivalent Inactivated Vaccines Provides Broad-Spectrum Passive Protection against Hand, Foot, and Mouth Disease in Neonatal Mice
Source: Vaccines (Basel). 2024 May 23;12(6):570. doi: 10.3390/vaccines12060570 (PMC11209096; doi:10.3390/vaccines12060570)
Supplement: Supplementary file 1 [file vaccines-12-00570-s001.zip]

Archive with 1 entries (1 files):
- vaccines-2991894-supplementary.pdf
